# Supplementary material for: Measurable residual disease status and outcome of transplant in acute myeloid leukemia in second complete remission: a study by the acute leukemia working party of the EBMT
Source: Blood Cancer J. 2021 May 12;11(5):88. doi: 10.1038/s41408-021-00479-3 (PMC8116335; doi:10.1038/s41408-021-00479-3)
Supplement: Supplementary file 1 — Supplementary Table 1: Conditioning regimens [file 41408_2021_479_MOESM1_ESM.xlsx]

## Sheet: Sheet1
Supplementary Table 1: Conditioning regimens
Details on conditioning	MRD Negative		MRD Positive
	MAC	RIC	MAC	RIC
BuCy	156 (36.28% )	2 (0.63% )	73 (40.56% )	2 (1.77% )
BuFlu	107 (24.88% )	116 (36.36% )	44 (24.44% )	41 (36.28% )
TBF	13 (3.02% )	5 (1.57% )	5 (2.78% )	0 (0% )
FluMel	0 (0% )	103 (32.29% )	0 (0% )	29 (25.66% )
TreoFlu	25 (5.81% )	13 (4.08% )	17 (9.44% )	3 (2.65% )
FLAMSA	6 (1.4% )	27 (8.46% )	3 (1.67% )	17 (15.04% )
TBI based	120 (27.91% )	48 (15.05% )	35 (19.44% )	15 (13.27% )
Other	3 (0.7% )	5 (1.57% )	3 (1.67% )	6 (5.31% )
BuCy busulfan cyclophosphamide
BuFlu busulfan fludarabine
FLAMSA fludarabine amsacrine cytosine arabinoside cyclophosphamide
FluMel fludarabine melphalan
MAC myeloablative conditioning
MRD measurable residual disease
MSD matched sibling donor
RIC reduced intensity conditioning
TBI total body irradiation
TBF thiotepa busulfan fludarabine
TreoFlu treosulfan fludarabine
