# Supplementary material for: Measurable residual disease status and outcome of transplant in acute myeloid leukemia in second complete remission: a study by the acute leukemia working party of the EBMT
Source: Blood Cancer J. 2021 May 12;11(5):88. doi: 10.1038/s41408-021-00479-3 (PMC8116335; doi:10.1038/s41408-021-00479-3)
Supplement: Supplementary file 2 — Supplementary Table 2 Graft versus Host disease prophylaxis [file 41408_2021_479_MOESM2_ESM.xlsx]

## Sheet: Sheet1
Supplementary Table 2 Graft versus Host disease prophylaxis
	MRD Negative	MRD Positive	Test p-value
no in vivo TCD	344 (46.68% )	117 (40.34% )	0.066
in vivo TCD	393 (53.32% )	173 (59.66% )
missing	12	3
CSA	140 (19.28% )	33 (11.74% )	0.019
CSA+MTX	346 (47.66% )	145 (51.6% )
CSA+MMF	163 (22.45% )	72 (25.62% )
CSA+MTX+MMF	6 (0.83% )	6 (2.14% )
TACRO+SIRO	20 (2.75% )	8 (2.85% )
MMF+TACRO	29 (3.99% )	4 (1.42% )
MTX+TACRO	10 (1.38% )	6 (2.14% )
OTHER	12 (1.65% )	7 (2.49% )
missing	23	12
CSA cyclosporine
MMF mycophenolate mofetil
MRD measurable residual disease
MTX methotrexate
SIRO sirolimus
TACRO tacrolimus
TCD T cell depletion
