# Supplementary material for: Measurable residual disease status and outcome of transplant in acute myeloid leukemia in second complete remission: a study by the acute leukemia working party of the EBMT
Source: Blood Cancer J. 2021 May 12;11(5):88. doi: 10.1038/s41408-021-00479-3 (PMC8116335; doi:10.1038/s41408-021-00479-3)
Supplement: Supplementary file 3 — Supplementary Table 3 Transplant Outcomes [file 41408_2021_479_MOESM3_ESM.xlsx]

## Sheet: Sheet1
Supplementary Table 3 Transplant Outcomes
100 day acute GVHD
- grade II-IV	24.5 % (95% CI: 21.8 - 27.2 )
- grade III-IV	8.6 % (95% CI: 7 - 10.5 )
2y Outcome
LFS	53.8 % (95% CI: 50.5 - 57.2 )
OS	62.4 % (95% CI: 59.1 - 65.7 )
RI	28.6 % (95% CI: 25.6 - 31.6 )
NRM	17.6 % (95% CI: 15.2 - 20.2 )
CHRONIC GVHD	41.2 % (95% CI: 37.7 - 44.6 )
extensive CGVHD	19.8 % (95% CI: 17.1 - 22.7 )
GRFS	37.4 % (95% CI: 34.1 - 40.8 )
GRFS graft versus host disease and relapse free survival
GVHD graft versus host disease
LFS leukemia free survival
NRM non-relapse mortality
RI relapse incidence
