# Supplementary material for: Measurable residual disease status and outcome of transplant in acute myeloid leukemia in second complete remission: a study by the acute leukemia working party of the EBMT
Source: Blood Cancer J. 2021 May 12;11(5):88. doi: 10.1038/s41408-021-00479-3 (PMC8116335; doi:10.1038/s41408-021-00479-3)
Supplement: Supplementary file 4 — Supplementary Table 4 Univariate analysis of transplant outcomes [file 41408_2021_479_MOESM4_ESM.xlsx]

## Sheet: Sheet1
Supplementary Table 4 Univariate analysis of transplant outcomes
Univariate analysis		2y					100 d		2y
		RI	NRM	LFS	OS	GRFS	acute GVHD II-IV	acute GVHD III-IV	chronic GVHD	ext. cGVHD
MRD status at transplant	MRD positive	39.8%[33.7-45.8]	14.4%[10.5-19]	45.9%[39.7-52.2]	62.4%[56.4-68.4]	28.4%[22.7-34.2]	25.8%[20.8-31]	10.9%[7.6-14.8]	39%[32.7-45.2]	23%[17.7-28.7]
	MRD negative	24.1%[20.8-27.6]	18.9%[16-22.1]	56.9%[53-60.9]	62.4%[58.4-66.3]	41.2%[37.2-45.2]	24%[20.9-27.2]	7.8%[5.9-9.9]	42%[37.9-46.1]	18.4%[15.3-21.8]
	P value	1.9959e-06	0.10184	0.0014913	0.32539	3.6372e-05	0.6063	0.11859	0.39007	0.1151
Patient age (median) y	<= 49.4	28%[23.8-32.4]	15.4%[12.2-18.9]	56.6%[51.8-61.4]	65.3%[60.7-69.9]	38.5%[33.7-43.3]	27.4%[23.5-31.3]	8.5%[6.3-11.2]	43.9%[38.8-48.8]	21.4%[17.4-25.7]
	> 49.4	29.1%[24.9-33.4]	19.8%[16.3-23.6]	51.1%[46.4-55.8]	59.6%[55-64.3]	36.4%[31.8-41]	21.5%[18-25.3]	8.8%[6.5-11.5]	38.6%[33.8-43.3]	18.4%[14.7-22.3]
	P value	0.59127	0.012406	0.01274	0.014651	0.24836	0.0087406	0.97796	0.12599	0.31446
Year of transplant	<= 2012	27.4%[23.6-31.2]	18.6%[15.4-21.9]	54.1%[49.8-58.3]	61.9%[57.8-66.1]	37.4%[33.2-41.6]	24.6%[21.1-28.2]	7.9%[5.9-10.4]	43.6%[39.1-48]	20.2%[16.7-23.9]
	> 2012	30.1%[25.2-35.1]	16.4%[12.7-20.5]	53.6%[48.1-59]	62.9%[57.6-68.3]	37.6%[32.1-43.1]	24.4%[20.4-28.6]	9.6%[7-12.6]	37.6%[32.1-43]	19.5%[15.1-24.4]
	P value	0.20132	0.2465	0.80354	0.70886	0.97673	0.81837	0.37286	0.053717	0.56928
Cytogenetics	Good	22.8%[17.9-28.1]	18.5%[14-23.4]	58.8%[52.8-64.8]	67.7%[62-73.5]	38%[32-44.1]	25.4%[20.4-30.6]	8.9%[6-12.7]	43.9%[37.5-50.1]	24.3%[19-30]
	intermediate	32.4%[26.1-38.9]	15.7%[11.3-20.7]	51.9%[45.1-58.7]	60.9%[54.1-67.6]	40.5%[33.6-47.4]	22.4%[17.4-27.7]	8.6%[5.5-12.4]	36.2%[29.7-42.8]	12.8%[8.7-17.8]
	poor	50.6%[27.2-70]	0	49.4%[28-70.9]	40.8%[15.9-65.7]	36%[13.3-58.6]	18.4%[6.5-35.1]	3.6%[0.2-15.7]	49.6%[22.3-72]	17.6%[5.2-36]
	P value	0.0011101	0.058961	0.16084	0.072482	0.71576	0.4696	0.64874	0.071078	0.031463
	Not good	31.1%[27.4-34.8]	17.2%[14.4-20.3]	51.7%[47.7-55.7]	60.1%[56.1-64.1]	37.2%[33.2-41.2]	24.1%[21-27.3]	8.5%[6.6-10.7]	40%[35.9-44.1]	17.8%[14.7-21.2]
	good	22.8%[17.9-28.1]	18.5%[14-23.4]	58.8%[52.8-64.8]	67.7%[62-73.5]	38%[32-44.1]	25.4%[20.4-30.6]	8.9%[6-12.7]	43.9%[37.5-50.1]	24.3%[19-30]
	P value	0.0093025	0.87135	0.014527	0.0023516	0.41493	0.53098	0.84544	0.28176	0.085928
Time from diagnosis to transplant (median)	<= 17.64 mo	38.7%[34.1-43.3]	16.8%[13.5-20.4]	44.5%[39.8-49.2]	54.5%[49.7-59.3]	31.9%[27.4-36.4]	22.6%[19.1-26.4]	7.9%[5.8-10.5]	37.7%[33-42.4]	18.3%[14.6-22.3]
	> 17.64	18.4%[14.8-22.2]	18.5%[15-22.2]	63.2%[58.6-67.7]	70.5%[66.2-74.9]	43.2%[38.3-48.1]	26.4%[22.6-30.4]	9.4%[7-12.2]	44.7%[39.7-49.6]	21.4%[17.4-25.7]
	P value	1.2519e-12	0.42344	4.4319e-09	4.066e-07	0.00094198	0.18647	0.40913	0.14738	0.26597
Patient sex	male	28.1%[24.1-32.3]	18%[14.7-21.6]	53.9%[49.3-58.5]	62.8%[58.3-67.3]	38.8%[34.2-43.4]	26.9%[23.2-30.7]	10%[7.6-12.7]	39.3%[34.6-44]	18.3%[14.6-22.2]
	female	29.1%[24.7-33.6]	17.2%[13.8-21]	53.7%[48.8-58.6]	62%[57.2-66.8]	35.9%[31-40.7]	21.7%[18.1-25.6]	7.1%[5-9.7]	43.2%[38.2-48.2]	21.6%[17.5-26]
	P value	0.99975	0.65908	0.77632	0.94219	0.80843	0.051755	0.11937	0.11274	0.19782
Donor sex	male	31.1%[27.2-35.1]	17%[14-20.3]	51.9%[47.6-56.1]	61.1%[56.8-65.3]	37.2%[32.9-41.4]	23.4%[20.1-26.8]	8.7%[6.7-11.2]	37.3%[33-41.6]	18.5%[15.1-22.1]
	female	24.5%[19.9-29.3]	19.1%[15.1-23.5]	56.5%[51-62]	64%[58.7-69.3]	37.1%[31.7-42.6]	26.1%[21.7-30.6]	8.5%[5.9-11.6]	47.8%[42-53.3]	22.4%[17.8-27.4]
	P value	0.025269	0.71441	0.098911	0.18501	0.84673	0.32595	0.89411	0.0048375	0.061713
Sex matching	Not female donor to male patient	30.2%[26.8-33.6]	16.7%[14.1-19.5]	53.1%[49.4-56.8]	62%[58.3-65.6]	36.9%[33.2-40.6]	23.4%[20.6-26.4]	8.6%[6.8-10.7]	39.9%[36.1-43.6]	19.4%[16.4-22.6]
	female donor to male patient	21.9%[15.7-28.8]	22.1%[16-28.8]	56.1%[48.2-64]	63.8%[56.2-71.4]	39%[31.1-46.9]	28%[21.7-34.6]	8.6%[5.1-13.2]	47.4%[38.7-55.5]	22.2%[15.5-29.7]
	P value	0.028623	0.17359	0.38799	0.71462	0.71433	0.16206	0.99606	0.3087	0.34644
Patient CMV serology	CMV negative	31%[25.7-36.3]	15.8%[11.9-20.2]	53.3%[47.5-59.1]	62.2%[56.6-67.8]	41.1%[35.3-46.9]	23.9%[19.5-28.6]	7.2%[4.8-10.3]	40.4%[34.5-46.1]	16%[11.9-20.7]
	CMV positive	27.7%[24-31.5]	18.6%[15.5-21.9]	53.7%[49.5-57.9]	62.3%[58.1-66.4]	35.4%[31.3-39.6]	24.6%[21.3-28]	9.3%[7.2-11.7]	41%[36.7-45.3]	21.8%[18.2-25.6]
	P value	0.62696	0.4784	0.77745	0.73164	0.025767	0.9036	0.30765	0.77515	0.029743
Donor CMV serology	CMV negative	30%[25.6-34.6]	15.9%[12.6-19.6]	54%[49.1-58.9]	62.4%[57.6-67.2]	39.3%[34.4-44.2]	24%[20.2-28]	6.9%[4.9-9.5]	36.9%[32-41.8]	17%[13.4-21.1]
	CMV positive	27.1%[22.9-31.3]	20%[16.4-23.8]	53%[48.3-57.7]	61.9%[57.3-66.5]	35.1%[30.4-39.7]	25.9%[22.1-29.8]	10.6%[8.1-13.5]	46.2%[41.2-51]	22.6%[18.5-26.9]
	P value	0.49546	0.12414	0.5861	0.96089	0.10997	0.59976	0.056049	0.015464	0.054404
CMV serology	Donor negative/Recipient negative	33.5%[27.2-39.9]	13.7%[9.5-18.8]	52.8%[46-59.6]	61.1%[54.4-67.9]	41.5%[34.7-48.4]	26%[20.6-31.7]	7.1%[4.3-10.8]	38.5%[31.8-45.1]	13.7%[9.3-19]
	Donor positive/Recipient negative	23.7%[14.9-33.6]	22.4%[13.9-32.1]	54.2%[43.1-65.3]	64%[53.3-74.6]	39.8%[28.5-51.1]	18.7%[11.2-27.7]	8.2%[3.6-15.2]	45.5%[33.3-56.9]	22.1%[12.9-32.8]
	Donor negative/Recipient positive	26.1%[20-32.5]	17.4%[12.5-23]	56.5%[49.4-63.6]	64.6%[57.6-71.5]	38.1%[30.8-45.3]	21.2%[16-27]	6.6%[3.8-10.5]	33.1%[25.9-40.5]	20.7%[14.8-27.4]
	Donor positive/Recipient positive	27.9%[23.3-32.7]	19.4%[15.5-23.6]	52.7%[47.4-57.9]	61.5%[56.3-66.7]	34%[28.8-39.1]	27.2%[23-31.6]	11%[8.2-14.3]	46.1%[40.5-51.4]	22.7%[18.3-27.5]
	P value	0.66214	0.11486	0.89101	0.92863	0.11398	0.226	0.22803	0.026836	0.083647
KPS at transplant	KPS<90	26.8%[20.5-33.5]	20.9%[15.3-27.1]	52.5%[45.1-59.9]	58.5%[51.1-65.9]	38.5%[31.1-45.9]	24.9%[19.1-31.1]	11.4%[7.5-16.3]	40.2%[32.7-47.6]	16.1%[10.9-22.3]
	KPS>=90	28.7%[25.2-32.3]	16.8%[14-19.7]	54.5%[50.6-58.4]	63.6%[59.8-67.4]	37.7%[33.8-41.6]	23.5%[20.5-26.6]	7.7%[5.9-9.8]	41%[37-45]	21%[17.8-24.5]
	P value	0.75665	0.24761	0.49306	0.25868	0.40059	0.71046	0.089933	0.76919	0.61566
Donor	MSD	29.1%[24.8-33.6]	16.7%[13.3-20.3]	54.2%[49.4-59.1]	61.6%[56.8-66.5]	35.9%[31.1-40.8]	20.8%[17.2-24.5]	8.4%[6.1-11.1]	44.6%[39.5-49.6]	21.3%[17.2-25.6]
	VUD1010	28.2%[24.1-32.3]	18.5%[15.1-22.1]	53.4%[48.8-58]	63.1%[58.6-67.5]	38.7%[34.2-43.3]	28%[24.1-31.9]	8.9%[6.6-11.6]	38%[33.3-42.6]	18.5%[14.9-22.4]
	P value	0.80761	0.70701	0.95723	0.85383	0.57696	0.0038834	0.64237	0.13595	0.25844
in vivo TCD	no invivo TCD	26%[21.6-30.5]	17.7%[14.1-21.7]	56.3%[51.2-61.3]	63.3%[58.3-68.3]	29.6%[24.8-34.4]	27.1%[23-31.3]	11.3%[8.6-14.5]	53.5%[48.1-58.7]	31.9%[27-37]
	invivo TCD	30.2%[26.1-34.3]	17.7%[14.5-21.2]	52.2%[47.7-56.7]	61.9%[57.5-66.2]	43.9%[39.4-48.5]	22.3%[18.9-25.9]	6.5%[4.6-8.7]	31.4%[27.1-35.7]	10.3%[7.6-13.4]
	P value	0.13219	0.59853	0.35695	0.34499	2.164e-06	0.1109	0.008321	5.0952e-11	<10-5
Conditioning	MAC	28.4%[24.5-32.5]	17.3%[14.1-20.7]	54.4%[49.9-58.8]	63.7%[59.4-68]	35.4%[31-39.8]	25.8%[22.3-29.4]	8.3%[6.3-10.7]	42%[37.4-46.5]	22.1%[18.3-26.2]
	RIC	28.8%[24.3-33.5]	18.1%[14.4-22.1]	53.1%[48-58.2]	60.7%[55.7-65.8]	40%[34.9-45.1]	22.5%[18.6-26.7]	9.1%[6.6-12.2]	40%[34.8-45.2]	16.8%[13-21]
	P value	0.96347	0.89529	0.91882	0.57798	0.37777	0.068691	0.72254	0.36817	0.10483
