# Supplementary material for: Measurable residual disease status and outcome of transplant in acute myeloid leukemia in second complete remission: a study by the acute leukemia working party of the EBMT
Source: Blood Cancer J. 2021 May 12;11(5):88. doi: 10.1038/s41408-021-00479-3 (PMC8116335; doi:10.1038/s41408-021-00479-3)
Supplement: Supplementary file 5 — Supplementary Table 5 Univariate analysis of transplant outcomes by donor type [file 41408_2021_479_MOESM5_ESM.xlsx]

## Sheet: Sheet1
Supplementary Table 5 Univariate analysis of transplant outcomes by donor type
		2y					100 d		2y
		RI	NRM	LFS	OS	GRFS	acute GVHD II-IV	acute GVHD III-IV	chronic GVHD	ext. cGVHD
MSD	MRD Pos	44.1%[34.8-53]	13.6%[8.2-20.2]	42.4%[33.3-51.5]	60.2%[51.1-69.3]	21.3%[13.5-29.1]	26.5%[19.1-34.4]	12.4%[7.4-18.7]	46.8%[36.9-56.1]	27.8%[19.5-36.7]
	MRD Neg	23.4%[18.7-28.4]	17.9%[13.8-22.3]	58.7%[53.1-64.4]	62.2%[56.4-67.9]	41.9%[35.9-47.8]	18.7%[14.8-22.9]	6.9%[4.5-9.9]	43.9%[37.8-49.7]	18.5%[14-23.6]
	P value	3.5426e-05	0.56887	0.0004815	0.20016	3.1521e-06	0.071612	0.058801	0.67417	0.051124
VUD	MRD Pos	36.2%[28-44.3]	15.2%[9.7-21.7]	48.9%[40.3-57.4]	64.2%[56.2-72.3]	34.5%[26.3-42.7]	25.2%[18.6-32.3]	9.6%[5.6-14.8]	32.5%[24.5-40.8]	18.9%[12.5-26.3]
	MRD Neg	24.8%[20.3-29.7]	19.8%[15.7-24.3]	55.3%[49.9-60.8]	62.5%[57.2-67.9]	40.6%[35.1-46.1]	29.2%[24.5-33.9]	8.6%[6-11.8]	40.4%[34.7-45.9]	18.3%[14.1-23]
	P value	0.0086227	0.10709	0.23741	0.82411	0.13554	0.34979	0.72044	0.13046	0.72672
GRFS graft versus host disease and relapse free survival
GVHD graft versus host disease
LFS leukemia free survival
MRD measurable residual disease
MSD matched sibling donor
NRM non-relapse mortality
OS overall survival
RI relapse incidence
VUD volunteer unrelated donor
