# Supplementary material for: Measurable residual disease status and outcome of transplant in acute myeloid leukemia in second complete remission: a study by the acute leukemia working party of the EBMT
Source: Blood Cancer J. 2021 May 12;11(5):88. doi: 10.1038/s41408-021-00479-3 (PMC8116335; doi:10.1038/s41408-021-00479-3)
Supplement: Supplementary file 6 — Supplementary Table 6 Multivariate analysis of transplant outcomes in recipients of HLA matched sibling donors [file 41408_2021_479_MOESM6_ESM.xlsx]

## Sheet: Sheet1
Supplementary Table 6 Multivariate analysis of transplant outcomes in recipients of HLA matched sibling donors
MSD	relapse			NRM			LFS
	HR	CI	p	HR	CI	p	HR	CI	p
MRD NEG	0.451	0.312 - 0.653	2e-05	1	0.711 - 2.088	0.47199	0.652	0.479 - 0.887	0.00643
age (per 10y)	0.964	0.815 - 1.141	0.67114	1.382	1.118 - 1.71	0.00283	1.112	0.973 - 1.272	0.11948
RIC vs MAC	0.882	0.562 - 1.384	0.58552	0.504	0.278 - 0.913	0.02374	0.702	0.487 - 1.012	0.05764
good risk cytogenetics vs all others	0.693	0.455 - 1.058	0.0894	1.589	0.958 - 2.636	0.0731	0.964	0.695 - 1.339	0.82828
time from diagnosis to transplant	0.961	0.942 - 0.979	4e-05	0.981	0.965 - 0.998	0.03141	0.971	0.958 - 0.984	1e-05
female donor to male	0.809	0.518 - 1.262	0.34981	1.264	0.761 - 2.099	0.36529	0.981	0.699 - 1.375	0.90922
in vivo TCD	1.434	0.96 - 2.142	0.07807	0.67	0.366 - 1.227	0.19431	1.13	0.801 - 1.596	0.48588
patient CMV positive	0.845	0.55 - 1.3	0.44401	1.273	0.699 - 2.317	0.42956	0.964	0.677 - 1.373	0.83965
donor CMV positive	0.869	0.57 - 1.325	0.51454	0.866	0.492 - 1.525	0.61843	0.91	0.643 - 1.287	0.59369
transplant centre
