# Supplementary material for: Measurable residual disease status and outcome of transplant in acute myeloid leukemia in second complete remission: a study by the acute leukemia working party of the EBMT
Source: Blood Cancer J. 2021 May 12;11(5):88. doi: 10.1038/s41408-021-00479-3 (PMC8116335; doi:10.1038/s41408-021-00479-3)
Supplement: Supplementary file 7 — Supplementary Table 7 Multivariate analysis of transplant outcomes in recipients of HLA 10/10 matched volunteer unrelated donors [file 41408_2021_479_MOESM7_ESM.xlsx]

## Sheet: Sheet1
Supplementary Table 7 Multivariate analysis of transplant outcomes in recipients of HLA 10/10 matched volunteer unrelated donors
UD	relapse			NRM			LFS
	HR	CI	p	HR	CI	p	HR	CI	p
MRD NEG	0.718	0.503 - 1.024	0.06748	1.482	0.898 - 2.446	0.12366	0.932	0.701 - 1.24	0.63017
age (per 10y)	0.945	0.815 - 1.096	0.45461	1.284	1.057 - 1.56	0.01169	1.067	0.95 - 1.199	0.27452
RIC vs MAC	1.151	0.796 - 1.664	0.45374	1.392	0.885 - 2.189	0.15207	1.249	0.941 - 1.659	0.12406
good risk cytogenetics vs all others	0.573	0.369 - 0.889	0.013	0.879	0.525 - 1.473	0.62529	0.678	0.485 - 0.949	0.02332
time from diagnosis to transplant	0.978	0.965 - 0.992	0.00185	1.002	0.992 - 1.011	0.74374	0.991	0.983 - 0.999	0.03011
female donor to male	0.667	0.363 - 1.225	0.19212	1.434	0.813 - 2.53	0.21271	0.97	0.642 - 1.465	0.88502
in vivo TCD	1.459	0.957 - 2.225	0.07924	1.335	0.811 - 2.198	0.25546	1.376	0.997 - 1.899	0.05211
patient CMV positive	1.214	0.841 - 1.754	0.30072	0.857	0.557 - 1.319	0.48336	1.037	0.784 - 1.371	0.79949
donor CMV positive	0.921	0.641 - 1.323	0.65564	1.669	1.096 - 2.542	0.01708	1.204	0.916 - 1.583	0.18308
transplant centre
